# Supplementary material for: Novel Sandwich-Structured Hollow Fiber Membrane for High-Efficiency Membrane Distillation and Scale-Up for Pilot Validation
Source: Membranes (Basel). 2022 Apr 14;12(4):423. doi: 10.3390/membranes12040423 (PMC9032867; doi:10.3390/membranes12040423)
Supplement: Supplementary file 1 [file membranes-12-00423-s001.zip]

Archive with 1 entries (1 files):
- membranes-1687186-supplementary.pdf
